# Supplementary material for: Four new species of Closterocerus Westwood (Hymenoptera, Eulophidae) from China, with a key to Chinese species
Source: Zookeys. 2021 Feb 12;1017:21–36. doi: 10.3897/zookeys.1017.62256 (PMC7895816; doi:10.3897/zookeys.1017.62256)
Supplement: XML Treatment for Closterocerus rectisulcus [file zookeys.1017.62256-treatment1.xml]

<!DOCTYPE tp:taxon-treatment
  PUBLIC "-//TaxonX//DTD Taxonomic Treatment Publishing DTD v0 20100105//EN" "tax-treatment-NSO.dtd">
<tp:taxon-treatment xmlns:tp="http://www.plazi.org/taxpub"><tp:treatment-meta><kwd-group><label>Taxon classification</label><kwd><named-content xmlns:xlink="http://www.w3.org/1999/xlink" content-type="kingdom">Animalia</named-content></kwd><kwd><named-content xmlns:xlink="http://www.w3.org/1999/xlink" content-type="order">Hymenoptera</named-content></kwd><kwd><named-content xmlns:xlink="http://www.w3.org/1999/xlink" content-type="family">Eulophidae</named-content></kwd></kwd-group><mixed-citation publication-type="journal"><person-group><name><surname>Li</surname><given-names>Ming-Rui</given-names></name><name><surname>Li</surname><given-names>Cheng-De</given-names></name></person-group><article-title>Four new species of <italic><tp:taxon-name><tp:taxon-name-part taxon-name-part-type="genus" reg="Closterocerus">Closterocerus</tp:taxon-name-part></tp:taxon-name></italic> Westwood (<tp:taxon-name><tp:taxon-name-part taxon-name-part-type="order">Hymenoptera</tp:taxon-name-part></tp:taxon-name>, <tp:taxon-name><tp:taxon-name-part taxon-name-part-type="family">Eulophidae</tp:taxon-name-part></tp:taxon-name>) from China, with a key to Chinese species</article-title><source>Zookeys</source><day>12</day><month>2</month><year>2021</year><volume>1017</volume><fpage>21</fpage><lpage>36</lpage><pub-id pub-id-type="doi">10.3897/zookeys.1017.62256</pub-id></mixed-citation></tp:treatment-meta><tp:nomenclature><tp:taxon-name><object-id xmlns:xlink="http://www.w3.org/1999/xlink" content-type="arpha" xlink:type="simple">EAA1CA6B-FEEF-57C4-AA9D-1D4761299A99</object-id>
              <tp:taxon-name-part taxon-name-part-type="genus" reg="Closterocerus">Closterocerus</tp:taxon-name-part>
              <tp:taxon-name-part taxon-name-part-type="species" reg="rectisulcus">rectisulcus</tp:taxon-name-part>
              <object-id xmlns:xlink="http://www.w3.org/1999/xlink" content-type="zoobank" xlink:type="simple">http://zoobank.org/9DD5A3E2-25AF-4EBD-BB29-56AFDC94F088</object-id>
            </tp:taxon-name><tp:taxon-authority>Li &amp; Li</tp:taxon-authority><tp:taxon-status xmlns:xlink="http://www.w3.org/1999/xlink" xlink:type="simple">sp. nov.</tp:taxon-status><xref ref-type="fig" rid="F1">Figs 1–3</xref><xref ref-type="fig" rid="F2">, 4–9</xref></tp:nomenclature><tp:treatment-sec sec-type="type material" id="SECID0EVHAE"><title>Type material.</title><p><bold><italic>Holotype</italic></bold>: ♀ [<abbrev xmlns:xlink="http://www.w3.org/1999/xlink" content-type="institution" xlink:title="Northeast Forestry University" id="ABBRID0EAIAE" xlink:type="simple">NEFU</abbrev>; on slide], China, Heilongjiang Province, Shangzhi City, Maoershan, 04.VIII. 2016, Si-Zhu Liu, Ye Chen and Hai-Yan Wang, sweeping. <bold><italic>Paratypes</italic></bold>: 4♀ [1 on slide, 3 in alcohol], same data as holotype; 2♀ [in alcohol], China, Liaoning Province, Anshan City, Mountain Qian Shan, 23.VI.2015, Hui Geng, Si-Zhu Liu, Zhi-Guang Wu and Yan Gao, sweeping; 1♀ [in alcohol], China, Shaanxi Province, Ankang City, Ningshan County, Guanghuojie Town, 03.VIII.2015, Ye Chen and Chao Zhang, sweeping; 2♀ [1 on card, 1 in alcohol], China, Shaanxi Province, Ankang City, Ningshan County, Chengguan Town, Huoditang Forestry Station, 11.VIII.2015, Ye Chen and Chao Zhang, sweeping.</p><fig id="F1" position="float" orientation="portrait"><object-id xmlns:xlink="http://www.w3.org/1999/xlink" content-type="doi" xlink:type="simple">10.3897/zookeys.1017.62256.figures1-3</object-id><object-id xmlns:xlink="http://www.w3.org/1999/xlink" content-type="arpha" xlink:type="simple">C79A915B-4131-5166-95E5-B76B4C69A1A5</object-id><label>Figures 1–3.</label><caption><p><italic><tp:taxon-name><tp:taxon-name-part taxon-name-part-type="genus" reg="Closterocerus">Closterocerus</tp:taxon-name-part> <tp:taxon-name-part taxon-name-part-type="species" reg="rectisulcus">rectisulcus</tp:taxon-name-part></tp:taxon-name></italic> Li &amp; Li, sp. nov., paratypes, females <bold>1</bold> habitus in dorsal view, on card <bold>2</bold> head, frontal view, before slide-mounting <bold>3</bold> mesosoma and petiole, before slide-mounting. Scale bars: 100 μm.</p></caption><graphic xmlns:xlink="http://www.w3.org/1999/xlink" xlink:href="zookeys-1017-021-g001.jpg" position="float" orientation="portrait" xlink:type="simple" id="oo_509132.jpg"><uri content-type="original_file" xlink:type="simple">https://binary.pensoft.net/fig/509132</uri></graphic></fig></tp:treatment-sec><tp:treatment-sec sec-type="diagnosis" id="SECID0EGJAE"><title>Diagnosis.</title><p>Frontal sulcus straight, reaching eye margins; fore wing with three infuscate transverse bands (Fig. <xref ref-type="fig" rid="F2">7</xref>): band I V-shaped, with upper arm longer and more distinct than lower arm; band II obscure medially or nearly interrupted; band III V-shaped, with upper arm slightly longer than lower arm; the three bands are nearly connected in the middle; stigmal hairline absent, radial cell setose; below base of cubital setal line with five setae in a row; propodeum with a short median carina delimited by a transverse carina posteriorly; propodeal plica absent; spiracular sulcus present.</p><fig id="F2" position="float" orientation="portrait"><object-id xmlns:xlink="http://www.w3.org/1999/xlink" content-type="doi" xlink:type="simple">10.3897/zookeys.1017.62256.figures4-9</object-id><object-id xmlns:xlink="http://www.w3.org/1999/xlink" content-type="arpha" xlink:type="simple">04DB8DF4-624B-5F0C-8521-E7D5A4EE8226</object-id><label>Figures 4–9.</label><caption><p><italic><tp:taxon-name><tp:taxon-name-part taxon-name-part-type="genus" reg="Closterocerus">Closterocerus</tp:taxon-name-part> <tp:taxon-name-part taxon-name-part-type="species" reg="rectisulcus">rectisulcus</tp:taxon-name-part></tp:taxon-name></italic> Li &amp; Li, sp. nov., holotype, female, on slide: <bold>4</bold> head, frontal view <bold>5</bold> antenna <bold>6</bold> mesosoma and petiole <bold>7</bold> fore and hind wings <bold>8</bold> metasoma without petiole <bold>9</bold> legs, from left to right: fore, mid and hind leg. Scale bars: 100 μm.</p></caption><graphic xmlns:xlink="http://www.w3.org/1999/xlink" xlink:href="zookeys-1017-021-g002.jpg" position="float" orientation="portrait" xlink:type="simple" id="oo_509133.jpg"><uri content-type="original_file" xlink:type="simple">https://binary.pensoft.net/fig/509133</uri></graphic></fig></tp:treatment-sec><tp:treatment-sec sec-type="description" id="SECID0EUKAE"><title>Description.</title><p><bold>Female.</bold> Length 0.9–1.3 mm. Scape and pedicel dark brown to black. Flagellum dark brown to pale brown, becoming gradually paler distad. Eyes red, ocelli pale brown. Vertex and frons above frontal sulcus golden-green to golden-blue. Frons below frontal sulcus golden-yellow to golden-green. Mandibles pale brown. Pronotal collar, mesoscutum, mesoscutellum and axillae golden-green in dorsal view, golden-blue in lateral view. Metascutellum and propodeum dark bronze. Fore wing (Fig. <xref ref-type="fig" rid="F2">7</xref>) with three infuscate transverse bands: band I (below the middle of <abbrev xmlns:xlink="http://www.w3.org/1999/xlink" xlink:title="marginal vein" id="ABBRID0EALAE" xlink:type="simple">MV</abbrev>) V-shaped, with upper arm longer and more distinct than lower arm; band II (below <abbrev xmlns:xlink="http://www.w3.org/1999/xlink" xlink:title="stigmal vein" id="ABBRID0EELAE" xlink:type="simple">STV</abbrev>), obscure medially or nearly interrupted; band III (at apical margin of fore wing) V-shaped, with upper arm slightly longer than lower arm; the three bands are nearly connected in middle. All coxae, femora and tarsal claws dark brown (metacoxae darker, nearly black); trochanters pale brown; protibiae and mesotibiae mainly pale yellow, slightly pale brown basally; metatibiae dark brown; pro- and mesotarsi pale yellow with last tarsomere pale brown; metatarsi pale yellow with last tarsomere dark brown. Metasoma dark brown with weak metallic bluish-green to bronze reflections.</p><p><bold><italic>Head</italic></bold> (Figs <xref ref-type="fig" rid="F1">2</xref>, <xref ref-type="fig" rid="F2">4</xref>), in frontal view 1.4 times as wide as high. Sculpture on vertex and frons above frontal sulcus nearly with the same sized meshes. <abbrev xmlns:xlink="http://www.w3.org/1999/xlink" xlink:title="minimum distance between posterior ocelli" id="ABBRID0EXLAE" xlink:type="simple">POL</abbrev> : <abbrev xmlns:xlink="http://www.w3.org/1999/xlink" xlink:title="minimum distance between a posterior ocellus and corresponding eye margin" id="ABBRID0E2LAE" xlink:type="simple">OOL</abbrev> = 7 : 5. Frontal sulcus straight, reaching eye margins; inner eye margins slightly concave in lower part. Antennal scrobes join on frontal sulcus. Malar sulcus absent, but with a curved transverse carina near clypeus, extending to lower eye margins. Clypeus not delimited. <abbrev xmlns:xlink="http://www.w3.org/1999/xlink" xlink:title="height of eye" id="ABBRID0E6LAE" xlink:type="simple">HE</abbrev> : <abbrev xmlns:xlink="http://www.w3.org/1999/xlink" xlink:title="malar space" id="ABBRID0EDMAE" xlink:type="simple">MS</abbrev> : <abbrev xmlns:xlink="http://www.w3.org/1999/xlink" xlink:title="width of mouth opening" id="ABBRID0EHMAE" xlink:type="simple">WM</abbrev> about 4.8 : 1.0 : 3.3. Antenna (Fig. <xref ref-type="fig" rid="F2">5</xref>) inserted slightly above level of lower margin of eyes. Scape reticulate, extremely compressed, and expanded from base to apex, about 2.1 times as long as wide. Pedicel moderately compressed compared to the extremely compressed scape, slightly shorter than wide (ca 4 : 5). Flagellum extremely compressed; <abbrev xmlns:xlink="http://www.w3.org/1999/xlink" xlink:title="flagellomere 1" id="ABBRID0EPMAE" xlink:type="simple">F1</abbrev>–3 wider than long, <abbrev xmlns:xlink="http://www.w3.org/1999/xlink" xlink:title="flagellomere 2" id="ABBRID0ETMAE" xlink:type="simple">F2</abbrev> longer and wider than <abbrev xmlns:xlink="http://www.w3.org/1999/xlink" xlink:title="flagellomere 1" id="ABBRID0EXMAE" xlink:type="simple">F1</abbrev> and <abbrev xmlns:xlink="http://www.w3.org/1999/xlink" xlink:title="flagellomere 3" id="ABBRID0E2MAE" xlink:type="simple">F3</abbrev>; <abbrev xmlns:xlink="http://www.w3.org/1999/xlink" xlink:title="flagellomere 4" id="ABBRID0E6MAE" xlink:type="simple">F4</abbrev> quadrate; <abbrev xmlns:xlink="http://www.w3.org/1999/xlink" xlink:title="flagellomere 5" id="ABBRID0EDNAE" xlink:type="simple">F5</abbrev> small, tapering distad, with terminal spine shorter than the segment.</p><p><bold><italic>Mesosoma</italic></bold> (Figs <xref ref-type="fig" rid="F1">3</xref>, <xref ref-type="fig" rid="F2">6</xref>). Pronotum, mesoscutum, mesoscutellum, axillae and posterior part of propodeum with reticulate sculpture, meshes nearly of same size (but wider on mesoscutellum). Metascutellum with irregular rugae. Pronotum transverse, invisible in dorsal view. Median area of mesoscutum with two pairs of setae. Notauli curved in anterior part, and indicated posteriorly by depression. Mesoscutellum 0.97 times as long as wide. Axillae slightly advanced forwards in front of level of anterior margin of mesoscutellum. Mesoscutum and mesoscutellum slightly convex. Metascutellum about 1/3 as long as median length of propodeum. Propodeum with a short median carina delimited by a transverse carina posteriorly. Propodeal plica absent, spiracular sulcus present. Fore wing (Fig. <xref ref-type="fig" rid="F2">7</xref>) about twice as long as wide, without stigmal hairline, radial cell setose. Speculum closed below. Ratio length of: <abbrev xmlns:xlink="http://www.w3.org/1999/xlink" xlink:title="submarginal vein" id="ABBRID0E1NAE" xlink:type="simple">SMV</abbrev> : <abbrev xmlns:xlink="http://www.w3.org/1999/xlink" xlink:title="marginal vein" id="ABBRID0E5NAE" xlink:type="simple">MV</abbrev> : <abbrev xmlns:xlink="http://www.w3.org/1999/xlink" xlink:title="postmarginal vein" id="ABBRID0ECOAE" xlink:type="simple">PMV</abbrev> : <abbrev xmlns:xlink="http://www.w3.org/1999/xlink" xlink:title="stigmal vein" id="ABBRID0EGOAE" xlink:type="simple">STV</abbrev> about 3 : 6 : 1 : 1. Cubital setal line straight and completely extending to base of <abbrev xmlns:xlink="http://www.w3.org/1999/xlink" xlink:title="marginal vein" id="ABBRID0EKOAE" xlink:type="simple">MV</abbrev>. Below base of cubital setal line with five setae in a row. Hind wing (Fig. <xref ref-type="fig" rid="F2">7</xref>) about 4.5 times as long as wide. Legs (Fig. <xref ref-type="fig" rid="F2">9</xref>) with all coxae reticulate on outer surface; ventral margin of pro- and metafemur with six and ten long setae respectively; mesotibial spur about 0.9 times as long as corresponding basitarsus.</p><p><bold><italic>Metasoma</italic></bold> (Fig. <xref ref-type="fig" rid="F2">8</xref>) ovate; petiole short, pyriform; ovipositor exserted beyond apex of metasoma.</p><p><bold>Male.</bold> Unknown.</p></tp:treatment-sec><tp:treatment-sec sec-type="host" id="SECID0EFPAE"><title>Host.</title><p>Unknown.</p></tp:treatment-sec><tp:treatment-sec sec-type="etymology" id="SECID0EKPAE"><title>Etymology.</title><p>The name refers to the straight frontal sulcus in this species (<italic>rectus</italic> is Latin for straight).</p></tp:treatment-sec><tp:treatment-sec sec-type="distribution" id="SECID0ESPAE"><title>Distribution.</title><p>China (Heilongjiang, Liaoning, Shaanxi provinces).</p></tp:treatment-sec><tp:treatment-sec sec-type="remarks" id="SECID0EXPAE"><title>Remarks.</title><p><italic><tp:taxon-name><tp:taxon-name-part taxon-name-part-type="genus" reg="Closterocerus">Closterocerus</tp:taxon-name-part> <tp:taxon-name-part taxon-name-part-type="species" reg="rectisulcus">rectisulcus</tp:taxon-name-part></tp:taxon-name></italic> sp. nov. is similar to <italic><tp:taxon-name><tp:taxon-name-part taxon-name-part-type="genus" reg="Closterocerus">C.</tp:taxon-name-part> <tp:taxon-name-part taxon-name-part-type="species" reg="orientalis">orientalis</tp:taxon-name-part></tp:taxon-name></italic> Yefremova &amp; Kriskovich, 1996 because they share a similar pattern of the fore wing according to the description. The new species differs as follows: pedicel slightly shorter than, or at most as long as wide (longer than wide in <italic><tp:taxon-name><tp:taxon-name-part taxon-name-part-type="genus" reg="Closterocerus">C.</tp:taxon-name-part> <tp:taxon-name-part taxon-name-part-type="species" reg="orientalis">orientalis</tp:taxon-name-part></tp:taxon-name></italic>); mesoscutellum approx. as long as wide (three times as long as wide in <italic><tp:taxon-name><tp:taxon-name-part taxon-name-part-type="genus" reg="Closterocerus">C.</tp:taxon-name-part> <tp:taxon-name-part taxon-name-part-type="species" reg="orientalis">orientalis</tp:taxon-name-part></tp:taxon-name></italic>); mesotibial spur 0.9 times as long as corresponding basitarsus (1.7 times as long as corresponding basitarsus in <italic><tp:taxon-name><tp:taxon-name-part taxon-name-part-type="genus" reg="Closterocerus">C.</tp:taxon-name-part> <tp:taxon-name-part taxon-name-part-type="species" reg="orientalis">orientalis</tp:taxon-name-part></tp:taxon-name></italic>).</p></tp:treatment-sec></tp:taxon-treatment>
