# Supplementary material for: Four new species of Closterocerus Westwood (Hymenoptera, Eulophidae) from China, with a key to Chinese species
Source: Zookeys. 2021 Feb 12;1017:21–36. doi: 10.3897/zookeys.1017.62256 (PMC7895816; doi:10.3897/zookeys.1017.62256)
Supplement: XML Treatment for Closterocerus shaanxiensis [file zookeys.1017.62256-treatment2.xml]

<!DOCTYPE tp:taxon-treatment
  PUBLIC "-//TaxonX//DTD Taxonomic Treatment Publishing DTD v0 20100105//EN" "tax-treatment-NSO.dtd">
<tp:taxon-treatment xmlns:tp="http://www.plazi.org/taxpub"><tp:treatment-meta><kwd-group><label>Taxon classification</label><kwd><named-content xmlns:xlink="http://www.w3.org/1999/xlink" content-type="kingdom">Animalia</named-content></kwd><kwd><named-content xmlns:xlink="http://www.w3.org/1999/xlink" content-type="order">Hymenoptera</named-content></kwd><kwd><named-content xmlns:xlink="http://www.w3.org/1999/xlink" content-type="family">Eulophidae</named-content></kwd></kwd-group><mixed-citation publication-type="journal"><person-group><name><surname>Li</surname><given-names>Ming-Rui</given-names></name><name><surname>Li</surname><given-names>Cheng-De</given-names></name></person-group><article-title>Four new species of <italic><tp:taxon-name><tp:taxon-name-part taxon-name-part-type="genus" reg="Closterocerus">Closterocerus</tp:taxon-name-part></tp:taxon-name></italic> Westwood (<tp:taxon-name><tp:taxon-name-part taxon-name-part-type="order">Hymenoptera</tp:taxon-name-part></tp:taxon-name>, <tp:taxon-name><tp:taxon-name-part taxon-name-part-type="family">Eulophidae</tp:taxon-name-part></tp:taxon-name>) from China, with a key to Chinese species</article-title><source>Zookeys</source><day>12</day><month>2</month><year>2021</year><volume>1017</volume><fpage>21</fpage><lpage>36</lpage><pub-id pub-id-type="doi">10.3897/zookeys.1017.62256</pub-id></mixed-citation></tp:treatment-meta><tp:nomenclature><tp:taxon-name><object-id xmlns:xlink="http://www.w3.org/1999/xlink" content-type="arpha" xlink:type="simple">B255B7A5-2AE0-5E0F-937D-C5D311DC190F</object-id>
              <tp:taxon-name-part taxon-name-part-type="genus" reg="Closterocerus">Closterocerus</tp:taxon-name-part>
              <tp:taxon-name-part taxon-name-part-type="species" reg="shaanxiensis">shaanxiensis</tp:taxon-name-part>
              <object-id xmlns:xlink="http://www.w3.org/1999/xlink" content-type="zoobank" xlink:type="simple">http://zoobank.org/4FBDD51E-135A-4D06-837F-27019927CF25</object-id>
            </tp:taxon-name><tp:taxon-authority>Li &amp; Li</tp:taxon-authority><tp:taxon-status xmlns:xlink="http://www.w3.org/1999/xlink" xlink:type="simple">sp. nov.</tp:taxon-status><xref ref-type="fig" rid="F3">Figs 10</xref><xref ref-type="fig" rid="F4">, 11–18</xref></tp:nomenclature><tp:treatment-sec sec-type="type material" id="SECID0EFTAE"><title>Type material.</title><p><bold><italic>Holotype</italic></bold>: ♀ [<abbrev xmlns:xlink="http://www.w3.org/1999/xlink" content-type="institution" xlink:title="Northeast Forestry University" id="ABBRID0EQTAE" xlink:type="simple">NEFU</abbrev>; on slide], China, Shaanxi Province, Ankang City, Ningshan County, Chengguan Town, Huoditang Forestry Station, 11.VIII.2015, Ye Chen and Chao Zhang, sweeping. <bold><italic>Paratype</italic></bold>: 1♀ [on card], China, Shaanxi Province, Ankang City, Ningshan County, Chengguan Town, Huoditang Forestry Station, 09.VIII.2015, Ye Chen and Chao Zhang, sweeping.</p></tp:treatment-sec><tp:treatment-sec sec-type="diagnosis" id="SECID0EYTAE"><title>Diagnosis.</title><p>Frontal sulcus straight, reaching eye margins; fore wing with band I V-shaped, with upper arm much longer and darker than lower arm, the lower arm obscure; band II distinct and interrupted medially; band III V-shaped, obscure, much paler than band I and II, with upper arm slightly longer than lower arm; the three bands are separated from each other; fore wing without stigmal hairline, radial cell setose; below base of cubital setal line with nine setae in a row; propodeal plica present, spiracular sulcus absent.</p><fig id="F3" position="float" orientation="portrait"><object-id xmlns:xlink="http://www.w3.org/1999/xlink" content-type="doi" xlink:type="simple">10.3897/zookeys.1017.62256.figure10</object-id><object-id xmlns:xlink="http://www.w3.org/1999/xlink" content-type="arpha" xlink:type="simple">EF65ECE9-8296-5C2D-AC0D-F79F31C60693</object-id><label>Figure 10.</label><caption><p><italic><tp:taxon-name><tp:taxon-name-part taxon-name-part-type="genus" reg="Closterocerus">Closterocerus</tp:taxon-name-part> <tp:taxon-name-part taxon-name-part-type="species" reg="shaanxiensis">shaanxiensis</tp:taxon-name-part></tp:taxon-name></italic> Li &amp; Li, sp. nov., holotype, female, habitus in dorsal view, before dissection. Scale bar: 200 μm.</p></caption><graphic xmlns:xlink="http://www.w3.org/1999/xlink" xlink:href="zookeys-1017-021-g003.jpg" position="float" orientation="portrait" xlink:type="simple" id="oo_509134.jpg"><uri content-type="original_file" xlink:type="simple">https://binary.pensoft.net/fig/509134</uri></graphic></fig></tp:treatment-sec><tp:treatment-sec sec-type="description" id="SECID0EVUAE"><title>Description.</title><p><bold>Female.</bold> Length 1.1–1.3 mm. Scape and pedicel dark brown to black. Flagellum dark brown to pale brown, becoming gradually paler distad. Eyes red, ocelli pale brown to red. Vertex and frons above frontal sulcus golden-green to golden-blue. Frons below frontal sulcus mainly golden-yellow with golden-green tinge. Pronotal collar, mesoscutum, mesoscutellum and axillae golden-green to golden-yellow in dorsal view, golden-blue in lateral view. Metanotum and propodeum brown, without metallic reflections, except the median part of metascutellum concolorous with mesoscutellum. Fore wing (Fig. <xref ref-type="fig" rid="F4">16</xref>) with band I V-shaped, with upper arm much longer and darker than lower arm, the lower arm much obscure; band II distinct and interrupted medially; band III V-shaped, obscure, much paler than the band I and II, with upper arm slightly longer than lower arm; the three are separated from each other. Legs with all coxae, femora and tarsal claws dark brown; trochanters pale brown; protibiae mainly pale yellow, pale brown basally; mesotibiae with basal half pale brown and apical half pale yellow; metatibiae dark brown; tarsi pale yellow with last tarsomere pale brown to brown. Metasoma brown with rather weak reflections.</p><p><bold><italic>Head</italic></bold> (Figs <xref ref-type="fig" rid="F4">11</xref>, <xref ref-type="fig" rid="F4">12</xref>), in frontal view 1.45 times as wide as high. Sculpture on vertex and frons above frontal sulcus nearly with the same sized meshes. <abbrev xmlns:xlink="http://www.w3.org/1999/xlink" xlink:title="minimum distance between posterior ocelli" id="ABBRID0EQVAE" xlink:type="simple">POL</abbrev> : <abbrev xmlns:xlink="http://www.w3.org/1999/xlink" xlink:title="minimum distance between a posterior ocellus and corresponding eye margin" id="ABBRID0EUVAE" xlink:type="simple">OOL</abbrev> = 6 : 5. Frontal sulcus straight, reaching eye margins; inner eye margins slightly concave in lower part. Antennal scrobes join on frontal sulcus. Malar sulcus absent, but with a curved transverse carina near clypeus, extending to lower margin of eyes. Clypeus not delimited. <abbrev xmlns:xlink="http://www.w3.org/1999/xlink" xlink:title="height of eye" id="ABBRID0EYVAE" xlink:type="simple">HE</abbrev> : <abbrev xmlns:xlink="http://www.w3.org/1999/xlink" xlink:title="malar space" id="ABBRID0E3VAE" xlink:type="simple">MS</abbrev> : <abbrev xmlns:xlink="http://www.w3.org/1999/xlink" xlink:title="width of mouth opening" id="ABBRID0EAWAE" xlink:type="simple">WM</abbrev> about 3.9 : 1.0 : 2.2. Antenna (Fig. <xref ref-type="fig" rid="F4">13</xref>) inserted slightly above level of lower margin of eyes. Scape reticulate, extremely compressed, and expanded from base to apex, about 2.2 times as long as wide. Pedicel moderately compressed compared to the extremely compressed scape, slightly longer than wide (about 9 : 8). Flagellum extremely compressed; <abbrev xmlns:xlink="http://www.w3.org/1999/xlink" xlink:title="flagellomere 1" id="ABBRID0EIWAE" xlink:type="simple">F1</abbrev> wider than long; <abbrev xmlns:xlink="http://www.w3.org/1999/xlink" xlink:title="flagellomere 2" id="ABBRID0EMWAE" xlink:type="simple">F2</abbrev> and <abbrev xmlns:xlink="http://www.w3.org/1999/xlink" xlink:title="flagellomere 3" id="ABBRID0EQWAE" xlink:type="simple">F3</abbrev> quadrate; <abbrev xmlns:xlink="http://www.w3.org/1999/xlink" xlink:title="flagellomere 4" id="ABBRID0EUWAE" xlink:type="simple">F4</abbrev> slightly longer than wide; <abbrev xmlns:xlink="http://www.w3.org/1999/xlink" xlink:title="flagellomere 2" id="ABBRID0EYWAE" xlink:type="simple">F2</abbrev> widest and longest and gradually tapering from <abbrev xmlns:xlink="http://www.w3.org/1999/xlink" xlink:title="flagellomere 2" id="ABBRID0E3WAE" xlink:type="simple">F2</abbrev> to <abbrev xmlns:xlink="http://www.w3.org/1999/xlink" xlink:title="flagellomere 5" id="ABBRID0EAXAE" xlink:type="simple">F5</abbrev>; <abbrev xmlns:xlink="http://www.w3.org/1999/xlink" xlink:title="flagellomere 5" id="ABBRID0EEXAE" xlink:type="simple">F5</abbrev> with terminal spine shorter than the segment.</p><fig id="F4" position="float" orientation="portrait"><object-id xmlns:xlink="http://www.w3.org/1999/xlink" content-type="doi" xlink:type="simple">10.3897/zookeys.1017.62256.figures11-18</object-id><object-id xmlns:xlink="http://www.w3.org/1999/xlink" content-type="arpha" xlink:type="simple">814FE4DB-799B-5EBA-9330-84D4CC7C89F8</object-id><label>Figures 11–18.</label><caption><p><italic><tp:taxon-name><tp:taxon-name-part taxon-name-part-type="genus" reg="Closterocerus">Closterocerus</tp:taxon-name-part> <tp:taxon-name-part taxon-name-part-type="species" reg="shaanxiensis">shaanxiensis</tp:taxon-name-part></tp:taxon-name></italic> Li &amp; Li, sp. nov., holotype, female, on slide (except <bold>11</bold> and <bold>14</bold>, which are photographed before slide-mounting): <bold>11</bold> head, frontal view <bold>12</bold> mandibles <bold>13</bold> antenna <bold>14, 15</bold> mesosoma and petiole <bold>16</bold> fore and hind wings <bold>17</bold> metasoma without petiole <bold>18</bold> legs, from left to right: fore, mid and hind leg. Scale bars: 100 μm.</p></caption><graphic xmlns:xlink="http://www.w3.org/1999/xlink" xlink:href="zookeys-1017-021-g004.jpg" position="float" orientation="portrait" xlink:type="simple" id="oo_509135.jpg"><uri content-type="original_file" xlink:type="simple">https://binary.pensoft.net/fig/509135</uri></graphic></fig><p><bold><italic>Mesosoma</italic></bold> (Figs <xref ref-type="fig" rid="F4">14</xref>, <xref ref-type="fig" rid="F4">15</xref>). Pronotum, mesoscutum, mesoscutellum and axillae with reticulate sculpture, meshes nearly of same size. Metascutellum with irregular rugae. Pronotum transverse, invisible in dorsal view. Median area of mesoscutal midlobe with two pairs of setae. Notauli curved in anterior part, and indicated posteriorly by depression. Mesoscutellum approx. as long as wide. Axillae slightly advanced forwards in front of level of anterior margin of mesoscutellum. Mesoscutum and mesoscutellum slightly convex. Metascutellum about 3/5 as long as median length of propodeum. Propodeum without reticulate sculpture, with a short median carina delimited by a transverse carina posteriorly. Propodeal plica present, spiracular sulcus absent. Fore wing (Fig. <xref ref-type="fig" rid="F4">16</xref>) about twice as long as wide, without stigmal hairline, radial cell setose. Speculum closed below. Ratio length of: <abbrev xmlns:xlink="http://www.w3.org/1999/xlink" xlink:title="submarginal vein" id="ABBRID0EFZAE" xlink:type="simple">SMV</abbrev> : <abbrev xmlns:xlink="http://www.w3.org/1999/xlink" xlink:title="marginal vein" id="ABBRID0EJZAE" xlink:type="simple">MV</abbrev> : <abbrev xmlns:xlink="http://www.w3.org/1999/xlink" xlink:title="postmarginal vein" id="ABBRID0ENZAE" xlink:type="simple">PMV</abbrev> : <abbrev xmlns:xlink="http://www.w3.org/1999/xlink" xlink:title="stigmal vein" id="ABBRID0ERZAE" xlink:type="simple">STV</abbrev> about 4 : 8 : 1 : 1. Cubital setal line straight and completely extending to base of <abbrev xmlns:xlink="http://www.w3.org/1999/xlink" xlink:title="marginal vein" id="ABBRID0EVZAE" xlink:type="simple">MV</abbrev>. Below base of cubital setal line with nine setae in a row. Hind wing (Fig. <xref ref-type="fig" rid="F4">16</xref>) about 4.5 times as long as wide. Legs (Fig. <xref ref-type="fig" rid="F4">18</xref>) normal.</p><p><bold><italic>Metasoma</italic></bold> (Fig. <xref ref-type="fig" rid="F4">17</xref>) ovate; petiole short, pyriform; ovipositor exserted beyond apex of metasoma.</p><p><bold>Male.</bold> Unknown.</p></tp:treatment-sec><tp:treatment-sec sec-type="host" id="SECID0EQ1AE"><title>Host.</title><p>Unknown.</p></tp:treatment-sec><tp:treatment-sec sec-type="etymology" id="SECID0EV1AE"><title>Etymology.</title><p>The specific name is derived from the name of the collection locality, Shaanxi Province.</p></tp:treatment-sec><tp:treatment-sec sec-type="distribution" id="SECID0E11AE"><title>Distribution.</title><p>China (Shaanxi Province).</p></tp:treatment-sec><tp:treatment-sec sec-type="remarks" id="SECID0E61AE"><title>Remarks.</title><p><italic><tp:taxon-name><tp:taxon-name-part taxon-name-part-type="genus" reg="Closterocerus">Closterocerus</tp:taxon-name-part> <tp:taxon-name-part taxon-name-part-type="species" reg="shaanxiensis">shaanxiensis</tp:taxon-name-part></tp:taxon-name></italic> sp. nov. is similar to <italic><tp:taxon-name><tp:taxon-name-part taxon-name-part-type="genus" reg="Closterocerus">C.</tp:taxon-name-part> <tp:taxon-name-part taxon-name-part-type="species" reg="rectisulcus">rectisulcus</tp:taxon-name-part></tp:taxon-name></italic> sp. nov., but differs as follows: fore wing below base of cubital setal line with nine setae in a row (five in <italic><tp:taxon-name><tp:taxon-name-part taxon-name-part-type="genus" reg="Closterocerus">C.</tp:taxon-name-part> <tp:taxon-name-part taxon-name-part-type="species" reg="rectisulcus">rectisulcus</tp:taxon-name-part></tp:taxon-name></italic>); propodeum smooth, without reticulate sculpture (with reticulate sculpture posteriorly in <italic><tp:taxon-name><tp:taxon-name-part taxon-name-part-type="genus" reg="Closterocerus">C.</tp:taxon-name-part> <tp:taxon-name-part taxon-name-part-type="species" reg="rectisulcus">rectisulcus</tp:taxon-name-part></tp:taxon-name></italic>); propodeal plica present (absent in <italic><tp:taxon-name><tp:taxon-name-part taxon-name-part-type="genus" reg="Closterocerus">C.</tp:taxon-name-part> <tp:taxon-name-part taxon-name-part-type="species" reg="rectisulcus">rectisulcus</tp:taxon-name-part></tp:taxon-name></italic>); spiracular sulcus absent (present in <italic><tp:taxon-name><tp:taxon-name-part taxon-name-part-type="genus" reg="Closterocerus">C.</tp:taxon-name-part> <tp:taxon-name-part taxon-name-part-type="species" reg="rectisulcus">rectisulcus</tp:taxon-name-part></tp:taxon-name></italic>). The pattern on the fore wing and color of the metasoma are also different from that in <italic><tp:taxon-name><tp:taxon-name-part taxon-name-part-type="genus" reg="Closterocerus">C.</tp:taxon-name-part> <tp:taxon-name-part taxon-name-part-type="species" reg="rectisulcus">rectisulcus</tp:taxon-name-part></tp:taxon-name></italic>: band III obscure, much paler than band I and II; the three bands are separated from each other (in <italic><tp:taxon-name><tp:taxon-name-part taxon-name-part-type="genus" reg="Closterocerus">C.</tp:taxon-name-part> <tp:taxon-name-part taxon-name-part-type="species" reg="rectisulcus">rectisulcus</tp:taxon-name-part></tp:taxon-name></italic>, band III distinct, only slightly paler than band I and II; the three bands are nearly connected in the middle); metasoma brown (dark brown in <italic><tp:taxon-name><tp:taxon-name-part taxon-name-part-type="genus" reg="Closterocerus">C.</tp:taxon-name-part> <tp:taxon-name-part taxon-name-part-type="species" reg="rectisulcus">rectisulcus</tp:taxon-name-part></tp:taxon-name></italic>).</p></tp:treatment-sec></tp:taxon-treatment>
