# Supplementary material for: Four new species of Closterocerus Westwood (Hymenoptera, Eulophidae) from China, with a key to Chinese species
Source: Zookeys. 2021 Feb 12;1017:21–36. doi: 10.3897/zookeys.1017.62256 (PMC7895816; doi:10.3897/zookeys.1017.62256)
Supplement: XML Treatment for Closterocerus separatus [file zookeys.1017.62256-treatment3.xml]

<!DOCTYPE tp:taxon-treatment
  PUBLIC "-//TaxonX//DTD Taxonomic Treatment Publishing DTD v0 20100105//EN" "tax-treatment-NSO.dtd">
<tp:taxon-treatment xmlns:tp="http://www.plazi.org/taxpub"><tp:treatment-meta><kwd-group><label>Taxon classification</label><kwd><named-content xmlns:xlink="http://www.w3.org/1999/xlink" content-type="kingdom">Animalia</named-content></kwd><kwd><named-content xmlns:xlink="http://www.w3.org/1999/xlink" content-type="order">Hymenoptera</named-content></kwd><kwd><named-content xmlns:xlink="http://www.w3.org/1999/xlink" content-type="family">Eulophidae</named-content></kwd></kwd-group><mixed-citation publication-type="journal"><person-group><name><surname>Li</surname><given-names>Ming-Rui</given-names></name><name><surname>Li</surname><given-names>Cheng-De</given-names></name></person-group><article-title>Four new species of <italic><tp:taxon-name><tp:taxon-name-part taxon-name-part-type="genus" reg="Closterocerus">Closterocerus</tp:taxon-name-part></tp:taxon-name></italic> Westwood (<tp:taxon-name><tp:taxon-name-part taxon-name-part-type="order">Hymenoptera</tp:taxon-name-part></tp:taxon-name>, <tp:taxon-name><tp:taxon-name-part taxon-name-part-type="family">Eulophidae</tp:taxon-name-part></tp:taxon-name>) from China, with a key to Chinese species</article-title><source>Zookeys</source><day>12</day><month>2</month><year>2021</year><volume>1017</volume><fpage>21</fpage><lpage>36</lpage><pub-id pub-id-type="doi">10.3897/zookeys.1017.62256</pub-id></mixed-citation></tp:treatment-meta><tp:nomenclature><tp:taxon-name><object-id xmlns:xlink="http://www.w3.org/1999/xlink" content-type="arpha" xlink:type="simple">D77C6AA5-4118-5461-9E8B-E21771712480</object-id>
              <tp:taxon-name-part taxon-name-part-type="genus" reg="Closterocerus">Closterocerus</tp:taxon-name-part>
              <tp:taxon-name-part taxon-name-part-type="species" reg="separatus">separatus</tp:taxon-name-part>
              <object-id xmlns:xlink="http://www.w3.org/1999/xlink" content-type="zoobank" xlink:type="simple">http://zoobank.org/6C889A04-1340-47E0-9513-5672DE233418</object-id>
            </tp:taxon-name><tp:taxon-authority>Li &amp; Li</tp:taxon-authority><tp:taxon-status xmlns:xlink="http://www.w3.org/1999/xlink" xlink:type="simple">sp. nov.</tp:taxon-status><xref ref-type="fig" rid="F5">Figs 19–21</xref><xref ref-type="fig" rid="F6">, 22–27</xref></tp:nomenclature><tp:treatment-sec sec-type="type material" id="SECID0EZ6AE"><title>Type material.</title><p><bold><italic>Holotype</italic></bold>: ♀ [<abbrev xmlns:xlink="http://www.w3.org/1999/xlink" content-type="institution" xlink:title="Northeast Forestry University" id="ABBRID0EFAAG" xlink:type="simple">NEFU</abbrev>; on slide], China, Heilongjiang Province, Hegang City, Wuzhishan Park, 22.VII.2020, Ming-Rui Li, sweeping. <bold><italic>Paratypes</italic></bold>: 2♀ [on slides], same data as holotype; 2♀ [on slides], China, Heilongjiang Province, Hegang City, Beishan Park, 11.VII.2020, Ming-Rui Li, sweeping; 1♀ [in alcohol], China, Hebei Province, Chengde City, Mountain Wu Ling, 16.VII.2017, Guang-Xin Wang and Wen-Jian Li, sweeping.</p><fig id="F5" position="float" orientation="portrait"><object-id xmlns:xlink="http://www.w3.org/1999/xlink" content-type="doi" xlink:type="simple">10.3897/zookeys.1017.62256.figures19-21</object-id><object-id xmlns:xlink="http://www.w3.org/1999/xlink" content-type="arpha" xlink:type="simple">E47851F0-462C-5697-ADAA-94F2FB4AB516</object-id><label>Figures 19–21.</label><caption><p><italic><tp:taxon-name><tp:taxon-name-part taxon-name-part-type="genus" reg="Closterocerus">Closterocerus</tp:taxon-name-part> <tp:taxon-name-part taxon-name-part-type="species" reg="separatus">separatus</tp:taxon-name-part></tp:taxon-name></italic> Li &amp; Li, sp. nov., holotype, female <bold>19</bold> habitus in lateral view, before dissection <bold>20</bold> head, frontal view, before slide-mounting <bold>21</bold> mesosoma, before slide-mounting. Scale bars: 100 μm.</p></caption><graphic xmlns:xlink="http://www.w3.org/1999/xlink" xlink:href="zookeys-1017-021-g005.jpg" position="float" orientation="portrait" xlink:type="simple" id="oo_509136.jpg"><uri content-type="original_file" xlink:type="simple">https://binary.pensoft.net/fig/509136</uri></graphic></fig></tp:treatment-sec><tp:treatment-sec sec-type="diagnosis" id="SECID0ELBAG"><title>Diagnosis.</title><p><bold>Female.</bold> Head, in frontal view, oval, 1.4 times as wide as high; scape strongly compressed, and extremely expanded distad, 2.4 times as long as wide; fore wing with band I replaced by an obscure infuscate cloud; band II obvious, reaching hind margin of fore wing; band III extended along apical margin, obvious, slightly protruded inwards medially; the cloud and two bands are separated from each other; between cubital setal line and the hind margin of fore wing with a longitudinal infuscation; ventral margin of metafemur with six long setae.</p></tp:treatment-sec><tp:treatment-sec sec-type="description" id="SECID0ETBAG"><title>Description.</title><p><bold>Female.</bold> Length 1.06–1.15 mm. Antennae dark brown. Eyes and ocelli dull red. Frons golden-yellow to golden-green. Vertex golden-green in dorsal view, golden-blue in lateral view and frontal view. Mandibles pale brown. Pronotal collar, mesoscutum, mesoscutellum, axillae and metascutellum golden-green in dorsal view, golden-blue in lateral view. Propodeum, mesopleuron and metapleuron brown, dark brown to black. Legs with all coxae, femora and tarsal claws dark brown; pro- and mesotrochanters pale brown, metatrochanters dark brown; protibiae mainly pale yellow, pale brown basally; mesotibiae mainly pale yellow; metatibiae dark brown; all tarsi pale yellow, but first segment of metatarsi dark brown. Fore wing (Fig. <xref ref-type="fig" rid="F6">25</xref>) with band I replaced by an obscure infuscate cloud; band II obvious, reaching hind margin; band III extending along apical margin, obvious, slightly protruded inwards medially; the cloud and two bands are separated from each other; between cubital setal line and the hind margin of fore wing with a longitudinal infuscation. Metasoma dark brown with weak metallic green to blue reflections.</p><fig id="F6" position="float" orientation="portrait"><object-id xmlns:xlink="http://www.w3.org/1999/xlink" content-type="doi" xlink:type="simple">10.3897/zookeys.1017.62256.figures22-27</object-id><object-id xmlns:xlink="http://www.w3.org/1999/xlink" content-type="arpha" xlink:type="simple">F1800468-DA0B-5CBF-AB1D-44CD9C478048</object-id><label>Figures 22–27.</label><caption><p><italic><tp:taxon-name><tp:taxon-name-part taxon-name-part-type="genus" reg="Closterocerus">Closterocerus</tp:taxon-name-part> <tp:taxon-name-part taxon-name-part-type="species" reg="separatus">separatus</tp:taxon-name-part></tp:taxon-name></italic> Li &amp; Li, sp. nov., holotype, female, on slide: <bold>22</bold> head, frontal view <bold>23</bold> antenna <bold>24</bold> mesosoma <bold>25</bold> fore and hind wings, arrow shows longitudinal infuscation between cubital setal line and the hind margin <bold>26</bold> metasoma <bold>27</bold> legs, from left to right: fore, mid and hind leg. Scale bars: 100 μm.</p></caption><graphic xmlns:xlink="http://www.w3.org/1999/xlink" xlink:href="zookeys-1017-021-g006.jpg" position="float" orientation="portrait" xlink:type="simple" id="oo_509137.jpg"><uri content-type="original_file" xlink:type="simple">https://binary.pensoft.net/fig/509137</uri></graphic></fig><p><bold><italic>Head</italic></bold> (Figs <xref ref-type="fig" rid="F5">20</xref>, <xref ref-type="fig" rid="F6">22</xref>), oval in frontal view, 1.4 times as wide as high. Meshes of reticulate sculpture on vertex and frons below frontal sulcus smaller than that on frons above frontal sulcus. <abbrev xmlns:xlink="http://www.w3.org/1999/xlink" xlink:title="minimum distance between posterior ocelli" id="ABBRID0ESDAG" xlink:type="simple">POL</abbrev> : <abbrev xmlns:xlink="http://www.w3.org/1999/xlink" xlink:title="minimum distance between a posterior ocellus and corresponding eye margin" id="ABBRID0EWDAG" xlink:type="simple">OOL</abbrev> = 5 : 4. Frontal sulcus V-shaped, reaching eye margins; inner eye margins concave medially. Antennal scrobes join on the frontal sulcus. Malar sulcus absent, but with a curved transverse carina near clypeus, extending to lower margin of eyes. Clypeus not delimited. <abbrev xmlns:xlink="http://www.w3.org/1999/xlink" xlink:title="height of eye" id="ABBRID0E1DAG" xlink:type="simple">HE</abbrev> : <abbrev xmlns:xlink="http://www.w3.org/1999/xlink" xlink:title="malar space" id="ABBRID0E5DAG" xlink:type="simple">MS</abbrev> : <abbrev xmlns:xlink="http://www.w3.org/1999/xlink" xlink:title="width of mouth opening" id="ABBRID0ECEAG" xlink:type="simple">WM</abbrev> about 4.0 : 1.0 : 2.0. Antenna (Fig. <xref ref-type="fig" rid="F6">23</xref>) inserted above level of lower margin of eyes. Scape strongly compressed, and extremely expanded distad, 2.4 times as long as wide. Pedicel moderately compressed compared to the extremely compressed scape, nearly as long as wide. Flagellum extremely compressed; <abbrev xmlns:xlink="http://www.w3.org/1999/xlink" xlink:title="flagellomere 1" id="ABBRID0EKEAG" xlink:type="simple">F1</abbrev>–4 wider than long, <abbrev xmlns:xlink="http://www.w3.org/1999/xlink" xlink:title="flagellomere 2" id="ABBRID0EOEAG" xlink:type="simple">F2</abbrev> slightly larger than <abbrev xmlns:xlink="http://www.w3.org/1999/xlink" xlink:title="flagellomere 1" id="ABBRID0ESEAG" xlink:type="simple">F1</abbrev> and <abbrev xmlns:xlink="http://www.w3.org/1999/xlink" xlink:title="flagellomere 3" id="ABBRID0EWEAG" xlink:type="simple">F3</abbrev>; <abbrev xmlns:xlink="http://www.w3.org/1999/xlink" xlink:title="flagellomere 3" id="ABBRID0E1EAG" xlink:type="simple">F3</abbrev> wider than <abbrev xmlns:xlink="http://www.w3.org/1999/xlink" xlink:title="flagellomere 4" id="ABBRID0E5EAG" xlink:type="simple">F4</abbrev>; <abbrev xmlns:xlink="http://www.w3.org/1999/xlink" xlink:title="flagellomere 5" id="ABBRID0ECFAG" xlink:type="simple">F5</abbrev> small, almost oval, with terminal spine long and nearly as long as the segment.</p><p><bold><italic>Mesosoma</italic></bold> (Figs <xref ref-type="fig" rid="F5">21</xref>, <xref ref-type="fig" rid="F6">24</xref>). Pronotum, mesoscutum, axillae and mesoscutellum (except posterior margin) with reticulate sculpture, meshes nearly of same size. Metascutellum and propodeum smooth. Along pronotal collar with four strong setae. Median area of midlobe of mesoscutum with three pairs of setae. Notauli curved in anterior part, and indicated posteriorly by depression. Mesoscutellum as long as wide. Axillae slightly advanced forwards in front of level of anterior margin of mesoscutellum. Mesoscutum and mesoscutellum rather flat. Metascutellum large, about half median length of propodeum. Propodeum without any carina in middle part. Fore wing (Fig. <xref ref-type="fig" rid="F6">25</xref>) twice as long as wide, with a stigmal hairline, radial cell bare. Speculum nearly elongate-triangular, closed below. Ratio length of: <abbrev xmlns:xlink="http://www.w3.org/1999/xlink" xlink:title="submarginal vein" id="ABBRID0EZFAG" xlink:type="simple">SMV</abbrev> : <abbrev xmlns:xlink="http://www.w3.org/1999/xlink" xlink:title="marginal vein" id="ABBRID0E4FAG" xlink:type="simple">MV</abbrev> : <abbrev xmlns:xlink="http://www.w3.org/1999/xlink" xlink:title="postmarginal vein" id="ABBRID0EBGAG" xlink:type="simple">PMV</abbrev> : <abbrev xmlns:xlink="http://www.w3.org/1999/xlink" xlink:title="stigmal vein" id="ABBRID0EFGAG" xlink:type="simple">STV</abbrev> about 5 : 11 : 1 : 2. Cubital setal line straight and completely extending to base of <abbrev xmlns:xlink="http://www.w3.org/1999/xlink" xlink:title="marginal vein" id="ABBRID0EJGAG" xlink:type="simple">MV</abbrev>. Hind wing (Fig. <xref ref-type="fig" rid="F6">25</xref>) narrow, about 6.2 times as long as wide. Legs (Fig. <xref ref-type="fig" rid="F6">27</xref>) normal, with all coxae reticulate on outer surfaces; ventral margin of metafemur with six long setae.</p><p><bold><italic>Metasoma</italic></bold> (Fig. <xref ref-type="fig" rid="F6">26</xref>). Ovate; petiole short, pyriform; ovipositor exserted beyond apex of metasoma.</p><p><bold>Male.</bold> Unknown.</p></tp:treatment-sec><tp:treatment-sec sec-type="host" id="SECID0EEHAG"><title>Host.</title><p>Unknown.</p></tp:treatment-sec><tp:treatment-sec sec-type="etymology" id="SECID0EJHAG"><title>Etymology.</title><p>The name refers to the separated distal two cross bands of fore wing (<italic><tp:taxon-name><tp:taxon-name-part taxon-name-part-type="genus" reg="Closterocerus"/><tp:taxon-name-part taxon-name-part-type="species" reg="separatus">separatus</tp:taxon-name-part></tp:taxon-name></italic> is Latin for separate).</p></tp:treatment-sec><tp:treatment-sec sec-type="distribution" id="SECID0EZHAG"><title>Distribution.</title><p>China (Heilongjiang, Hebei provinces).</p></tp:treatment-sec><tp:treatment-sec sec-type="remarks" id="SECID0E5HAG"><title>Remarks.</title><p><italic><tp:taxon-name><tp:taxon-name-part taxon-name-part-type="genus" reg="Closterocerus">Closterocerus</tp:taxon-name-part> <tp:taxon-name-part taxon-name-part-type="species" reg="separatus">separatus</tp:taxon-name-part></tp:taxon-name></italic> sp. nov. is similar to <italic><tp:taxon-name><tp:taxon-name-part taxon-name-part-type="genus" reg="Closterocerus">C.</tp:taxon-name-part> <tp:taxon-name-part taxon-name-part-type="species" reg="africanus">africanus</tp:taxon-name-part></tp:taxon-name></italic> Waterston, 1925, <italic><tp:taxon-name><tp:taxon-name-part taxon-name-part-type="genus" reg="Closterocerus">C.</tp:taxon-name-part> <tp:taxon-name-part taxon-name-part-type="species" reg="cruy">cruy</tp:taxon-name-part></tp:taxon-name></italic> (Girault, 1918) and <italic><tp:taxon-name><tp:taxon-name-part taxon-name-part-type="genus" reg="Closterocerus">C.</tp:taxon-name-part> <tp:taxon-name-part taxon-name-part-type="species" reg="mirabilis">mirabilis</tp:taxon-name-part></tp:taxon-name></italic> Edwards &amp; La Salle, 2004, according to the original descriptions. They share the following characters with the new species: fore wing with an infuscate cloud and two infuscate bands; between cubital setal line and the hind margin of fore wing with a longitudinal infuscation; but the new species differs from <italic><tp:taxon-name><tp:taxon-name-part taxon-name-part-type="genus" reg="Closterocerus">C.</tp:taxon-name-part> <tp:taxon-name-part taxon-name-part-type="species" reg="africanus">africanus</tp:taxon-name-part></tp:taxon-name></italic> by having the head 1.4 times as wide as high in frontal view (1.6 times in <italic><tp:taxon-name><tp:taxon-name-part taxon-name-part-type="genus" reg="Closterocerus">C.</tp:taxon-name-part> <tp:taxon-name-part taxon-name-part-type="species" reg="africanus">africanus</tp:taxon-name-part></tp:taxon-name></italic>); ventral margin of metafemur with six long setae (ten setae in <italic><tp:taxon-name><tp:taxon-name-part taxon-name-part-type="genus" reg="Closterocerus">C.</tp:taxon-name-part> <tp:taxon-name-part taxon-name-part-type="species" reg="africanus">africanus</tp:taxon-name-part></tp:taxon-name></italic>); the area between infuscate cloud and band II of fore wing hyaline (slightly infuscate in <italic><tp:taxon-name><tp:taxon-name-part taxon-name-part-type="genus" reg="Closterocerus">C.</tp:taxon-name-part> <tp:taxon-name-part taxon-name-part-type="species" reg="africanus">africanus</tp:taxon-name-part></tp:taxon-name></italic>). The new species differs from <italic><tp:taxon-name><tp:taxon-name-part taxon-name-part-type="genus" reg="Closterocerus">C.</tp:taxon-name-part> <tp:taxon-name-part taxon-name-part-type="species" reg="cruy">cruy</tp:taxon-name-part></tp:taxon-name></italic> and <italic><tp:taxon-name><tp:taxon-name-part taxon-name-part-type="genus" reg="Closterocerus">C.</tp:taxon-name-part> <tp:taxon-name-part taxon-name-part-type="species" reg="mirabilis">mirabilis</tp:taxon-name-part></tp:taxon-name></italic> in having the infuscate cloud and two bands on the fore wing separated from each other (the cloud is distinctly connected with band II, and band III is nearly connected with band II in <italic><tp:taxon-name><tp:taxon-name-part taxon-name-part-type="genus" reg="Closterocerus">C.</tp:taxon-name-part> <tp:taxon-name-part taxon-name-part-type="species" reg="mirabilis">mirabilis</tp:taxon-name-part></tp:taxon-name></italic>; band II is distinctly connected to the cloud and bands III in <italic><tp:taxon-name><tp:taxon-name-part taxon-name-part-type="genus" reg="Closterocerus">C.</tp:taxon-name-part> <tp:taxon-name-part taxon-name-part-type="species" reg="cruy">cruy</tp:taxon-name-part></tp:taxon-name></italic>); apex of scape wider, about 0.4 times as wide as the length of scape (at most 0.3 times in <italic><tp:taxon-name><tp:taxon-name-part taxon-name-part-type="genus" reg="Closterocerus">C.</tp:taxon-name-part> <tp:taxon-name-part taxon-name-part-type="species" reg="cruy">cruy</tp:taxon-name-part></tp:taxon-name></italic> and <italic><tp:taxon-name><tp:taxon-name-part taxon-name-part-type="genus" reg="Closterocerus">C.</tp:taxon-name-part> <tp:taxon-name-part taxon-name-part-type="species" reg="mirabilis">mirabilis</tp:taxon-name-part></tp:taxon-name></italic>).</p></tp:treatment-sec></tp:taxon-treatment>
