# Supplementary material for: Four new species of Closterocerus Westwood (Hymenoptera, Eulophidae) from China, with a key to Chinese species
Source: Zookeys. 2021 Feb 12;1017:21–36. doi: 10.3897/zookeys.1017.62256 (PMC7895816; doi:10.3897/zookeys.1017.62256)
Supplement: XML Treatment for Closterocerus unifasciatus [file zookeys.1017.62256-treatment4.xml]

<!DOCTYPE tp:taxon-treatment
  PUBLIC "-//TaxonX//DTD Taxonomic Treatment Publishing DTD v0 20100105//EN" "tax-treatment-NSO.dtd">
<tp:taxon-treatment xmlns:tp="http://www.plazi.org/taxpub"><tp:treatment-meta><kwd-group><label>Taxon classification</label><kwd><named-content xmlns:xlink="http://www.w3.org/1999/xlink" content-type="kingdom">Animalia</named-content></kwd><kwd><named-content xmlns:xlink="http://www.w3.org/1999/xlink" content-type="order">Hymenoptera</named-content></kwd><kwd><named-content xmlns:xlink="http://www.w3.org/1999/xlink" content-type="family">Eulophidae</named-content></kwd></kwd-group><mixed-citation publication-type="journal"><person-group><name><surname>Li</surname><given-names>Ming-Rui</given-names></name><name><surname>Li</surname><given-names>Cheng-De</given-names></name></person-group><article-title>Four new species of <italic><tp:taxon-name><tp:taxon-name-part taxon-name-part-type="genus" reg="Closterocerus">Closterocerus</tp:taxon-name-part></tp:taxon-name></italic> Westwood (<tp:taxon-name><tp:taxon-name-part taxon-name-part-type="order">Hymenoptera</tp:taxon-name-part></tp:taxon-name>, <tp:taxon-name><tp:taxon-name-part taxon-name-part-type="family">Eulophidae</tp:taxon-name-part></tp:taxon-name>) from China, with a key to Chinese species</article-title><source>Zookeys</source><day>12</day><month>2</month><year>2021</year><volume>1017</volume><fpage>21</fpage><lpage>36</lpage><pub-id pub-id-type="doi">10.3897/zookeys.1017.62256</pub-id></mixed-citation></tp:treatment-meta><tp:nomenclature><tp:taxon-name><object-id xmlns:xlink="http://www.w3.org/1999/xlink" content-type="arpha" xlink:type="simple">DC069D80-B37A-5DAD-B1CD-1622D9ECDD8D</object-id>
              <tp:taxon-name-part taxon-name-part-type="genus" reg="Closterocerus">Closterocerus</tp:taxon-name-part>
              <tp:taxon-name-part taxon-name-part-type="species" reg="unifasciatus">unifasciatus</tp:taxon-name-part>
              <object-id xmlns:xlink="http://www.w3.org/1999/xlink" content-type="zoobank" xlink:type="simple">http://zoobank.org/72189C1E-6C3D-4044-9242-F12985AE1701</object-id>
            </tp:taxon-name><tp:taxon-authority>Li &amp; Li</tp:taxon-authority><tp:taxon-status xmlns:xlink="http://www.w3.org/1999/xlink" xlink:type="simple">sp. nov.</tp:taxon-status><xref ref-type="fig" rid="F7">Figs 28</xref><xref ref-type="fig" rid="F8">, 29–35</xref></tp:nomenclature><tp:treatment-sec sec-type="type material" id="SECID0EPOAG"><title>Type material.</title><p><bold><italic>Holotype</italic></bold>: ♀ [<abbrev xmlns:xlink="http://www.w3.org/1999/xlink" content-type="institution" xlink:title="Northeast Forestry University" id="ABBRID0E1OAG" xlink:type="simple">NEFU</abbrev>; on slide], China, Liaoning Province, Anshan City, Mountain Qian Shan, 25.VI.2015, Hui Geng, Si-Zhu Liu, Zhi-Guang Wu and Yan Gao, sweeping. <bold><italic>Paratypes</italic></bold>: 1♀ [on slide], same data as holotype; 2♀ [1 on slide and 1 in alcohol], China, Heilongjiang Province, Yichun City, Dailing District, Liangshui Forestry Station, 29.VII.2015, Xin-Yu Zhang, Si-Zhu Liu and Xing-Yue Jin, sweeping; 1♀ [on card], China, Liaoning Province, Anshan City, Mountain Qian Shan, 23.VI.2015, Hui Geng, Si-Zhu Liu, Zhi-Guang Wu and Yan Gao, sweeping.</p></tp:treatment-sec><tp:treatment-sec sec-type="diagnosis" id="SECID0ECPAG"><title>Diagnosis.</title><p>Face near clypeus with a curved, nearly V-shaped transverse carina; clypeus delimited laterally; <abbrev xmlns:xlink="http://www.w3.org/1999/xlink" xlink:title="flagellomere 4" id="ABBRID0EIPAG" xlink:type="simple">F4</abbrev> widest; fore wing with band I absent; band II becoming paler and wider posteriorly; band III extending along apical margin, much obscure (nearly imperceptible on slide); propodeum smooth and shiny, without any carina, spiracular sulcus present.</p></tp:treatment-sec><tp:treatment-sec sec-type="description" id="SECID0EMPAG"><title>Description.</title><p><bold>Female.</bold> Length 0.9–1.0 mm. Scape with basal 3/5 pale brown and remainder part brown; pedicel dark brown. Funicle dark brown, clava dark brown to pale brown, becoming gradually paler from <abbrev xmlns:xlink="http://www.w3.org/1999/xlink" xlink:title="flagellomere 3" id="ABBRID0EUPAG" xlink:type="simple">F3</abbrev> to <abbrev xmlns:xlink="http://www.w3.org/1999/xlink" xlink:title="flagellomere 5" id="ABBRID0EYPAG" xlink:type="simple">F5</abbrev>. Eyes and ocelli dull red. Vertex and frons above frontal sulcus golden-green, golden-blue, or golden-red. Frons below frontal sulcus golden-yellow to golden-green. Gena brown without metallic reflection. Mandibles pale brown. Pronotal collar, mesoscutum, mesoscutellum, axillae and propodeum golden-green, occasionally golden-red, in dorsal view, golden-blue in lateral view. Legs with pro- and mesocoxae pale brown, metacoxae brown; all femora and metatibiae brown, except about apical 2/7 of metatibiae pale yellow; pro- and mesotibiae mainly pale yellow, except basal part pale brown; all tarsi pale yellow and claws dark. Fore wing (Figs <xref ref-type="fig" rid="F7">28</xref>, <xref ref-type="fig" rid="F8">33</xref>) with band I absent; band II becoming paler and wider posteriorly; band III extending along apical margin of fore wing, much obscure (nearly imperceptible on slide). Metasoma concolorous with mesosoma, except median part of tergum 2 and 5, whole tergum 4, brown, with weak metallic reflections.</p><fig id="F7" position="float" orientation="portrait"><object-id xmlns:xlink="http://www.w3.org/1999/xlink" content-type="doi" xlink:type="simple">10.3897/zookeys.1017.62256.figure28</object-id><object-id xmlns:xlink="http://www.w3.org/1999/xlink" content-type="arpha" xlink:type="simple">A3ECD405-12AF-5312-89A6-B1241351D733</object-id><label>Figure 28.</label><caption><p><italic><tp:taxon-name><tp:taxon-name-part taxon-name-part-type="genus" reg="Closterocerus">Closterocerus</tp:taxon-name-part> <tp:taxon-name-part taxon-name-part-type="species" reg="unifasciatus">unifasciatus</tp:taxon-name-part></tp:taxon-name></italic> Li &amp; Li, sp. nov., holotype, female, habitus in lateral view, before dissection. Scale bar: 200 μm.</p></caption><graphic xmlns:xlink="http://www.w3.org/1999/xlink" xlink:href="zookeys-1017-021-g007.jpg" position="float" orientation="portrait" xlink:type="simple" id="oo_509138.jpg"><uri content-type="original_file" xlink:type="simple">https://binary.pensoft.net/fig/509138</uri></graphic></fig><p><bold><italic>Head</italic></bold> (Figs <xref ref-type="fig" rid="F8">29</xref>, <xref ref-type="fig" rid="F8">30</xref>), in frontal view 1.2 times as wide as high. Vertex and frons with irregular sculpture. <abbrev xmlns:xlink="http://www.w3.org/1999/xlink" xlink:title="minimum distance between posterior ocelli" id="ABBRID0ELRAG" xlink:type="simple">POL</abbrev> : <abbrev xmlns:xlink="http://www.w3.org/1999/xlink" xlink:title="minimum distance between a posterior ocellus and corresponding eye margin" id="ABBRID0EPRAG" xlink:type="simple">OOL</abbrev> = 15 : 8. Frontal sulcus V-shaped, reaching eye margins; inner eye margins hardly concave. Antennal scrobes join on frontal sulcus. Subtorular sulci present and long. Malar sulcus absent, but with a curved, nearly V-shaped transverse carina near clypeus, extending to near lower margin of eyes. Clypeus delimited laterally. <abbrev xmlns:xlink="http://www.w3.org/1999/xlink" xlink:title="height of eye" id="ABBRID0ETRAG" xlink:type="simple">HE</abbrev> : <abbrev xmlns:xlink="http://www.w3.org/1999/xlink" xlink:title="malar space" id="ABBRID0EXRAG" xlink:type="simple">MS</abbrev> : <abbrev xmlns:xlink="http://www.w3.org/1999/xlink" xlink:title="width of mouth opening" id="ABBRID0E2RAG" xlink:type="simple">WM</abbrev> about 4.3 : 1.0 : 2.0. Antennae (Fig. <xref ref-type="fig" rid="F8">31</xref>) inserted above level of lower margin of eyes. Scape compressed, 4.8 times as long as wide. Pedicel moderately compressed compared to the compressed scape, approx. twice as long as wide. Flagellum compressed, with two funicular segments and three claval segments. <abbrev xmlns:xlink="http://www.w3.org/1999/xlink" xlink:title="flagellomere 1" id="ABBRID0EDSAG" xlink:type="simple">F1</abbrev>–<abbrev xmlns:xlink="http://www.w3.org/1999/xlink" xlink:title="flagellomere 3" id="ABBRID0EHSAG" xlink:type="simple">F3</abbrev> wider than long; <abbrev xmlns:xlink="http://www.w3.org/1999/xlink" xlink:title="flagellomere 2" id="ABBRID0ELSAG" xlink:type="simple">F2</abbrev> slightly wider and longer than <abbrev xmlns:xlink="http://www.w3.org/1999/xlink" xlink:title="flagellomere 1" id="ABBRID0EPSAG" xlink:type="simple">F1</abbrev>; <abbrev xmlns:xlink="http://www.w3.org/1999/xlink" xlink:title="flagellomere 3" id="ABBRID0ETSAG" xlink:type="simple">F3</abbrev>, widest of all segments of antenna; <abbrev xmlns:xlink="http://www.w3.org/1999/xlink" xlink:title="flagellomere 4" id="ABBRID0EXSAG" xlink:type="simple">F4</abbrev> quadrate; <abbrev xmlns:xlink="http://www.w3.org/1999/xlink" xlink:title="flagellomere 5" id="ABBRID0E2SAG" xlink:type="simple">F5</abbrev> tapering distad, with terminal spine long and as long as the segment.</p><fig id="F8" position="float" orientation="portrait"><object-id xmlns:xlink="http://www.w3.org/1999/xlink" content-type="doi" xlink:type="simple">10.3897/zookeys.1017.62256.figures29-35</object-id><object-id xmlns:xlink="http://www.w3.org/1999/xlink" content-type="arpha" xlink:type="simple">A58545BD-8452-51A8-BC9B-CDAA46A3AA7E</object-id><label>Figures 29–35.</label><caption><p><italic><tp:taxon-name><tp:taxon-name-part taxon-name-part-type="genus" reg="Closterocerus">Closterocerus</tp:taxon-name-part> <tp:taxon-name-part taxon-name-part-type="species" reg="unifasciatus">unifasciatus</tp:taxon-name-part></tp:taxon-name></italic> Li &amp; Li, sp. nov., holotype, female, on slide (except <bold>29</bold> and <bold>32</bold>, which are photographed before slide-mounting): <bold>29</bold> head, frontal view <bold>30</bold> mandibles <bold>31</bold> antenna <bold>32</bold> mesosoma <bold>33</bold> fore- and hind wings <bold>34</bold> metasoma, lateral view <bold>35</bold> legs, from left to right: fore, mid and hind leg. Scale bars: 100 μm.</p></caption><graphic xmlns:xlink="http://www.w3.org/1999/xlink" xlink:href="zookeys-1017-021-g008.jpg" position="float" orientation="portrait" xlink:type="simple" id="oo_509139.jpg"><uri content-type="original_file" xlink:type="simple">https://binary.pensoft.net/fig/509139</uri></graphic></fig><p><bold><italic>Mesosoma</italic></bold> (Fig. <xref ref-type="fig" rid="F8">32</xref>). Pronotum, mesoscutum, mesoscutellum, axillae and metascutellum with reticulate sculpture, meshes nearly of same size. Median area of midlobe of mesoscutum with two pairs of setae. Notauli curved in anterior part, and indicated posteriorly by depressions. Mesoscutellum approx. as long as wide. Axillae slightly advanced forwards in front of level of anterior margin of mesoscutellum. Mesoscutum and mesoscutellum flat. Metascutellum about 3/4 as long as median length of propodeum. Propodeum smooth, without any carina and plica, spiracular sulcus present. Fore wing (Fig. <xref ref-type="fig" rid="F8">33</xref>) slightly more than twice as long as wide, with a stigmal hairline, radial cell bare. Speculum closed below. Ratio length of: <abbrev xmlns:xlink="http://www.w3.org/1999/xlink" xlink:title="submarginal vein" id="ABBRID0EYUAG" xlink:type="simple">SMV</abbrev> : <abbrev xmlns:xlink="http://www.w3.org/1999/xlink" xlink:title="marginal vein" id="ABBRID0E3UAG" xlink:type="simple">MV</abbrev> : <abbrev xmlns:xlink="http://www.w3.org/1999/xlink" xlink:title="postmarginal vein" id="ABBRID0EAVAG" xlink:type="simple">PMV</abbrev> : <abbrev xmlns:xlink="http://www.w3.org/1999/xlink" xlink:title="stigmal vein" id="ABBRID0EEVAG" xlink:type="simple">STV</abbrev> about 5 : 10 : 1 : 2. Cubital setal line straight and completely extending to base of <abbrev xmlns:xlink="http://www.w3.org/1999/xlink" xlink:title="marginal vein" id="ABBRID0EIVAG" xlink:type="simple">MV</abbrev>. Hind wing (Fig. <xref ref-type="fig" rid="F8">33</xref>) much narrow, about seven times as long as wide. Legs (Fig. <xref ref-type="fig" rid="F8">35</xref>) normal.</p><p><bold><italic>Metasoma</italic></bold> (Fig. <xref ref-type="fig" rid="F8">34</xref>). Ovate; petiole short, pyriform; ovipositor exserted beyond apex of metasoma.</p><p><bold>Male.</bold> Unknown.</p></tp:treatment-sec><tp:treatment-sec sec-type="host" id="SECID0EDWAG"><title>Host.</title><p>Unknown.</p></tp:treatment-sec><tp:treatment-sec sec-type="etymology" id="SECID0EIWAG"><title>Etymology.</title><p>The name refers to the single cross band in the fore wing (<italic>uni</italic> is Latin for one, single and <italic>fasciatus</italic> is Latin for banded).</p></tp:treatment-sec><tp:treatment-sec sec-type="distribution" id="SECID0ESWAG"><title>Distribution.</title><p>China (Heilongjiang, Liaoning provinces).</p></tp:treatment-sec><tp:treatment-sec sec-type="remarks" id="SECID0EXWAG"><title>Remarks.</title><p><italic><tp:taxon-name><tp:taxon-name-part taxon-name-part-type="genus" reg="Closterocerus">Closterocerus</tp:taxon-name-part> <tp:taxon-name-part taxon-name-part-type="species" reg="unifasciatus">unifasciatus</tp:taxon-name-part></tp:taxon-name></italic> shares with <italic><tp:taxon-name><tp:taxon-name-part taxon-name-part-type="genus" reg="Closterocerus">C.</tp:taxon-name-part> <tp:taxon-name-part taxon-name-part-type="species" reg="brachyphagus">brachyphagus</tp:taxon-name-part></tp:taxon-name></italic> Hansson, 1994 the distinct transverse band below the <abbrev xmlns:xlink="http://www.w3.org/1999/xlink" xlink:title="stigmal vein" id="ABBRID0ETXAG" xlink:type="simple">STV</abbrev> in the fore wing. The new species differs in having the mesoscutellum reticulate (smooth, without any trace of reticulation in <italic><tp:taxon-name><tp:taxon-name-part taxon-name-part-type="genus" reg="Closterocerus">C.</tp:taxon-name-part> <tp:taxon-name-part taxon-name-part-type="species" reg="brachyphagus">brachyphagus</tp:taxon-name-part></tp:taxon-name></italic>); propodeum smooth, without any carina (with a weak median carina in <italic><tp:taxon-name><tp:taxon-name-part taxon-name-part-type="genus" reg="Closterocerus">C.</tp:taxon-name-part> <tp:taxon-name-part taxon-name-part-type="species" reg="brachyphagus">brachyphagus</tp:taxon-name-part></tp:taxon-name></italic>) and fore wing with speculum closed below (open in <italic><tp:taxon-name><tp:taxon-name-part taxon-name-part-type="genus" reg="Closterocerus">C.</tp:taxon-name-part> <tp:taxon-name-part taxon-name-part-type="species" reg="brachyphagus">brachyphagus</tp:taxon-name-part></tp:taxon-name></italic>).</p></tp:treatment-sec></tp:taxon-treatment>
